# Supplementary material for: Assessing the EU27 Potential to Meet the Nature Restoration Law Targets
Source: Environ Manage. 2025 Jan 7;75(4):711–29. doi: 10.1007/s00267-024-02107-9 (PMC11965185; doi:10.1007/s00267-024-02107-9)
Supplement: Supplementary file 1 — Supplementary material_NRL_CAPplans [file 267_2024_2107_MOESM1_ESM.xlsx]

## Sheet: NEPCs scores 
Bulgaria	Evaluation	Description	Quantitative Scale		Belgium	Evaluation	Description	Quantitative Scale		Croatia	Evaluation	Description	Quantitative Scale		Cyprus	Evaluation	Description	Quantitative Scale		Czechia	Evaluation	Description	Quantitative Scale		Denmark	Evaluation	Description	Quantitative Scale		Estonia	Evaluation	Description	Quantitative Scale		finland	Evaluation	Description	Quantitative Scale			France	Evaluation	Description	Quantitative Scale			Germany	Evaluation	Description
1. Commitment to Achieve Climate Neutrality by 2050	Fully Addressed	The plan confirms Bulgaria's commitment to achieve climate neutrality by 2050.	5		1. Commitment to Achieve Climate Neutrality by 2050	Fully Addressed	The plan confirms Belgium's commitment to achieve climate neutrality by 2050.	5		1. Commitment to Achieve Climate Neutrality by 2050	Partially Addressed	The plan does not specify a clear goal for climate neutrality.	2		1. Commitment to Achieve Climate Neutrality by 2050	Not Addressed	The plan does not specify a clear goal for climate neutrality.	0		1. Commitment to Achieve Climate Neutrality by 2050	Not Addressed	The plan does not specify a clear goal for climate neutrality.	0		1. Commitment to Achieve Climate Neutrality by 2050	Largely addressed	The goal of climate neutrality by 2050, with the intention to bring it forward to 2045, is mentioned, but there is no clear strategy on how it will be achieved.	4		1. Commitment to Achieve Climate Neutrality by 2050	Partially addressed	The plan confirms Estonia's commitment to climate neutrality by 2050 but lacks concrete pathways to achieve it by 2030 and 2050.	2		1. Commitment to Achieve Climate Neutrality by 2050	Partially addressed	The plan refers to the Finnish Climate Change Act and its target for climate neutrality by 2035, aligning with the national long-term strategies, but lacks concrete pathways to 2050.	2			1. Commitment to Achieve Climate Neutrality by 2050	Partially addressed	Il piano conferma l'impegno della Francia per la neutralità climatica entro il 2050. Tuttavia, sebbene vi siano percorsi concreti verso il 2030 e il 2050, manca una piena valutazione dell'ambizione richiesta dal regolamento ESR, con una previsione di mancanza di circa 1.1 punti percentuali rispetto all'obiettivo.	2			1. Commitment to Achieve Climate Neutrality by 2050	Partially addressed	Germany commits to climate neutrality by 2045 with targets for 2030 and 2040. However, concrete pathways for 2030 and 2050 are lacking, and the measures may not fully achieve the ESR targets.
2. Targets and International Commitments under the Paris Agreement	Partially Addressed	The plan partially reflects the increased targets of the Effort Sharing Regulation (ESR) and LULUCF Regulation, but does not include plans to phase out fossil fuel subsidies.	2		2. Targets and International Commitments under the Paris Agreement	Partially Addressed	The plan partially reflects the increased targets of the Effort Sharing Regulation (ESR) and LULUCF Regulation, but does not include plans to phase out fossil fuel subsidies.	2		2. Targets and International Commitments under the Paris Agreement	Partially Addressed	The plan partially reflects the increased targets of the Effort Sharing Regulation (ESR) and LULUCF Regulation, but does not include plans to phase out fossil fuel subsidies.	2		2. Targets and International Commitments under the Paris Agreement	Partially Addressed	The plan partially reflects the increased targets of the Effort Sharing Regulation (ESR) and LULUCF Regulation, but does not include plans to phase out fossil fuel subsidies.	2		2. Targets and International Commitments under the Paris Agreement	Partially Addressed	The plan partially reflects the increased targets of the Effort Sharing Regulation (ESR) and LULUCF Regulation, but does not include plans to phase out fossil fuel subsidies.	2		2. Targets and International Commitments under the Paris Agreement	Partially addressed	Progress towards international commitments is partial, with some gaps in the planning for the elimination of fossil fuel subsidies.	2		2. Targets and International Commitments under the Paris Agreement	Low addressed	The plan does not adequately reflect progress towards international commitments under the Paris Agreement, including fossil fuel subsidy phase-out.	1		2. Targets and International Commitments under the Paris Agreement	Low addressed	The draft reflects partial progress towards international commitments, with limited detail on phasing out fossil fuel subsidies and commitments such as reducing peat use for energy.	1			2. Targets and International Commitments under the Paris Agreement	Low addressed	Il piano riflette progressi limitati rispetto agli impegni internazionali. La Francia prevede di ridurre l'uso del carbone per la produzione di energia, ma l'eliminazione dei sussidi ai combustibili fossili non è trattata in modo esaustivo.	1			2. Targets and International Commitments under the Paris Agreement	Low addressed	The draft reflects limited progress, with commitments such as phasing out coal by 2038 and lignite by 2030. The plan lacks clear steps or timelines for eliminating fossil fuel subsidies.
3. Long-Term Strategy	Needs Improvement	The plan lacks concrete pathways to 2050, relying on projections from a separate strategy.	1		3. Long-Term Strategy	Sufficiently Addressed	The plan includes a pathway to 2030 and, for certain variables, to 2050.	3		3. Long-Term Strategy	Needs Improvement	The plan includes a pathway to 2030 but lacks a pathway to 2050.	1		3. Long-Term Strategy	Needs Improvement	The plan includes a pathway to 2030 but lacks a pathway to 2050.	1		3. Long-Term Strategy	Needs Improvement	The plan lacks a pathway to 2050 and does not align with the national long-term strategy or the European Climate Law.	1		3. Long-Term Strategy	Largely addressed	The long-term strategy includes the goal of climate neutrality by 2045, but lacks details on coherence with the EU objectives.	4		3. Long-Term Strategy	Partially addressed	The strategy mentions long-term targets but lacks detailed pathways and coherence with the national strategy for 2050.	2		3. Long-Term Strategy	Partially addressed	Finland's draft NECP does not include a clear pathway to 2050, with projections only extending to 2040. Some updated projections are planned for inclusion in the final NECP.	2			3. Long-Term Strategy	Partially addressed	La strategia a lungo termine è menzionata con proiezioni di riduzione delle emissioni fino al 2050, ma il piano attuale non permette una valutazione completa della coerenza con l'obiettivo della neutralità climatica dell'UE.	2			3. Long-Term Strategy	Partially addressed	The strategy mentions 2050 projections, but the plan's information is insufficient to fully assess progress towards the EU's climate neutrality objective.
4. Ambition under the Effort Sharing Regulation (ESR)	Needs Improvement	The plan lacks projections with additional measures, making it difficult to assess ambition.	1		4. Ambition under the Effort Sharing Regulation (ESR)	Needs Improvement	The plan sets a more ambitious national target than the ESR target, but lacks projections under additional measures.	2		4. Ambition under the Effort Sharing Regulation (ESR)	Sufficiently Addressed	The plan sets a more ambitious national target than the ESR target.	3		4. Ambition under the Effort Sharing Regulation (ESR)	Needs Improvement	The plan sets a more ambitious national target than the ESR target, but lacks projections under additional measures.	2		4. Ambition under the Effort Sharing Regulation (ESR)	Needs Improvement	The plan sets a more ambitious national target than the ESR target, but lacks projections under additional measures.	2		4. Ambition under the Effort Sharing Regulation (ESR)	Partially addressed	Existing measures are insufficient to achieve the 50% emission reduction target by 2030, and no additional projections have been provided.	2		4. Ambition under the Effort Sharing Regulation (ESR)	Low addressed	Estonia is projected to fall significantly short of its 2030 target under the ESR, with inadequate measures to close the gap.	1		4. Ambition under the Effort Sharing Regulation (ESR)	Low addressed	The draft does not provide sufficient evidence or projections to demonstrate that Finland is on track to meet its 2030 ESR target of -50% GHG emissions compared to 2005.	1			4. Ambition under the Effort Sharing Regulation (ESR)	Low addressed	Il piano non raggiunge pienamente l'ambizione richiesta dall'ESR per il 2030. La Francia rischia di non soddisfare l'obiettivo di riduzione del 47,5% delle emissioni rispetto ai livelli del 2005.	1			4. Ambition under the Effort Sharing Regulation (ESR)	Low addressed	The draft NECP does not meet the ESR target of -50% by 2030, projecting only a -34.6% reduction with existing measures. More ambitious actions are needed.
5. Ambition of the LULUCF Regulation	Needs Improvement	The plan does not fully reflect the increased ambition of the LULUCF Regulation and lacks a pathway towards its national targets.	1		5. Ambition of the LULUCF Regulation	Sufficiently Addressed	The plan reflects the increased ambition of the LULUCF Regulation and includes a pathway towards its national targets.	3		5. Ambition of the LULUCF Regulation	Needs Improvement	The plan does not reflect the increased ambition of the LULUCF Regulation and lacks a pathway towards its national targets.	1		5. Ambition of the LULUCF Regulation	Needs Improvement	The plan does not reflect the increased ambition of the LULUCF Regulation and lacks a pathway towards its national targets.	1		5. Ambition of the LULUCF Regulation	Needs Improvement	The plan does not reflect the increased ambition of the LULUCF Regulation and lacks a pathway towards its national targets.	1		5. Ambition of the LULUCF Regulation	Partially addressed	The plan acknowledges the need for more ambitious actions, but lacks a clear pathway to increase the contribution of the LULUCF sector.	2		5. Ambition of the LULUCF Regulation	Low addressed	The plan acknowledges the shortfall in LULUCF targets and lacks a clear pathway to enhance the land sector's contribution to climate targets.	1		5. Ambition of the LULUCF Regulation	Low addressed	The draft does not fully reflect the increased ambition of the LULUCF Regulation and relies on outdated projections, lacking clear implementation timeframes.	1			5. Ambition of the LULUCF Regulation	Low addressed	Il piano non rispecchia completamente l'aumento dell'ambizione richiesto dal regolamento LULUCF. La Francia prevede un deficit significativo nelle rimozioni nette rispetto all'obiettivo del 2030.	1			5. Ambition of the LULUCF Regulation	Partially addressed	The draft includes projections that Germany will achieve -18,000 kt CO2 eq. in 2030, but the plan lacks clear information on compliance with the 2030 target under the LULUCF regulation.
6. Measures for LULUCF to Reach the Targets	Needs Improvement	The plan lists policies but lacks details on implementation, impact quantification, and monitoring.	1		6. Measures for LULUCF to Reach the Targets	Needs Improvement	The plan lists policies but lacks details on implementation, impact quantification, and monitoring.	1		6. Measures for LULUCF to Reach the Targets	Needs Improvement	The plan lists policies but lacks details on implementation, impact quantification, and monitoring.	1		6. Measures for LULUCF to Reach the Targets	Needs Improvement	The plan lists policies but lacks details on implementation, impact quantification, and monitoring.	1		6. Measures for LULUCF to Reach the Targets	Needs Improvement	The plan lists policies but lacks details on implementation, impact quantification, and monitoring.	1		6. Measures for LULUCF to Reach the Targets	Partially addressed	The planned measures are not sufficient to meet the 2030 targets, with a significant reduction gap still present.	2		6. Measures for LULUCF to Reach the Targets	Partially addressed	Existing measures are insufficient to meet the 2030 LULUCF targets, with no additional measures projected.	2		6. Measures for LULUCF to Reach the Targets	Low addressed	While some measures for the agriculture sector are outlined, the plan does not set out a clear pathway to meet the 2030 LULUCF targets.	1			6. Measures for LULUCF to Reach the Targets	Low addressed	Le misure previste per il settore terrestre non sono sufficienti per invertire la tendenza al peggioramento delle rimozioni nette di CO2 fino al 2050.	1			6. Measures for LULUCF to Reach the Targets	Low addressed	The plan mentions policies for the LULUCF sector but does not clearly describe or quantify how these will contribute to meeting the targets.
7. National Target and Projection for Agriculture	Partially Addressed	The plan lacks clear pathways and quantifications for agricultural emissions.	2		7. National Target and Projection for Agriculture	Needs Improvement	The plan lacks clear pathways and quantifications for agricultural emissions.	1		7. National Target and Projection for Agriculture	Needs Improvement	The plan lacks clear pathways and quantifications for agricultural emissions.	1		7. National Target and Projection for Agriculture	Needs Improvement	The plan lacks clear pathways and quantifications for agricultural emissions.	1		7. National Target and Projection for Agriculture	Needs Improvement	The plan lacks clear pathways and quantifications for agricultural emissions.	1		7. National Target and Projection for Agriculture	Partially addressed	Reduction targets for the agricultural sector are indicated, but a clear projection of the impact of the measures to achieve them is missing.	2		7. National Target and Projection for Agriculture	Partially addressed	The plan projects an increase in agricultural emissions and lacks specific new measures to mitigate non-CO2 emissions in this sector.	2		7. National Target and Projection for Agriculture	Partially addressed	The plan mentions efforts to mitigate agricultural methane emissions but lacks detailed measures or quantified projections for non-CO2 emissions.	2			7. National Target and Projection for Agriculture	Low addressed	Le proiezioni per il settore agricolo mostrano una riduzione marginale delle emissioni di gas serra entro il 2030, ma le misure specifiche non sono dettagliate o quantificate adeguatamente.	1			7. National Target and Projection for Agriculture	Low addressed	The draft discusses measures for agriculture, but the reduction in emissions is minimal, and there is no clear pathway to meet the sector's targets.
8. Mitigating Non-CO2 Emissions	Partially Addressed	The plan addresses methane and F-gas emissions but lacks measures for methane from enteric fermentation.	2		8. Mitigating Non-CO2 Emissions	Sufficiently Addressed	The plan addresses methane and F-gas emissions, including methane from enteric fermentation.	3		8. Mitigating Non-CO2 Emissions	Sufficiently Addressed	The plan addresses methane and F-gas emissions, including methane from enteric fermentation.	3		8. Mitigating Non-CO2 Emissions	Sufficiently Addressed	The plan addresses methane and F-gas emissions, including methane from enteric fermentation.	3		8. Mitigating Non-CO2 Emissions	Needs Improvement	The plan addresses methane and F-gas emissions, but lacks measures for methane from enteric fermentation and other sources.	1		8. Mitigating Non-CO2 Emissions	Sufficiently addressed	Measures to mitigate methane and other non-CO2 emissions are present, but with limited details on the overall impact.	3		8. Mitigating Non-CO2 Emissions	Low addressed	The plan pays little attention to non-CO2 emissions mitigation outside of agriculture, lacking projections and detailed measures.	1		8. Mitigating Non-CO2 Emissions	Low addressed	The draft mentions some measures to reduce non-CO2 emissions but lacks detailed projections, especially concerning N2O and methane from waste management.	1			8. Mitigating Non-CO2 Emissions	Low addressed	Il piano tratta le emissioni di metano e N2O, ma le misure non sono sufficientemente dettagliate o quantificate. L'impatto complessivo su altre emissioni non-CO2 non è chiarito.	1			8. Mitigating Non-CO2 Emissions	Low addressed	The plan covers methane and N2O emissions from agriculture and waste management but lacks detailed projections and quantifications of impacts.
9. Policies and Measures for Circular Economy	Needs Improvement	The plan lacks specific policies or measures for promoting a circular economy.	1		9. Policies and Measures for Circular Economy	Sufficiently Addressed	The plan includes specific policies and measures for promoting a circular economy.	3		9. Policies and Measures for Circular Economy	Sufficiently Addressed	The plan includes specific policies and measures for promoting a circular economy.	3		9. Policies and Measures for Circular Economy	Sufficiently Addressed	The plan includes specific policies and measures for promoting a circular economy.	3		9. Policies and Measures for Circular Economy	Sufficiently Addressed	The plan includes specific policies and measures for promoting a circular economy.	3		9. Policies and Measures for Circular Economy	Low addressed	Although circular economy is mentioned, there is a lack of clear recognition of practices and measures as tools for decarbonization.	1		9. Policies and Measures for Circular Economy	Not addressed	There is no mention of policies or measures specifically aimed at promoting a circular economy within the reviewed sections.	0		9. Policies and Measures for Circular Economy	Not addressed	The draft does not include specific policies or measures aimed at promoting a circular economy.	0			9. Policies and Measures for Circular Economy	Not addressed	Il piano non include politiche o misure specifiche per promuovere un'economia circolare.	0			9. Policies and Measures for Circular Economy	Not addressed	The draft does not include specific policies or measures for promoting a circular economy.
10. Policies and Measures for Improved Access to Zero-Emission Mobility	Strong	The plan includes comprehensive measures for promoting zero-emission mobility.	4		10. Policies and Measures for Improved Access to Zero-Emission Mobility	Strong	The plan includes comprehensive measures for promoting zero-emission mobility.	4		10. Policies and Measures for Improved Access to Zero-Emission Mobility	Strong	The plan includes comprehensive measures for promoting zero-emission mobility.	4		10. Policies and Measures for Improved Access to Zero-Emission Mobility	Strong	The plan includes comprehensive measures for promoting zero-emission mobility.	4		10. Policies and Measures for Improved Access to Zero-Emission Mobility	Strong	The plan includes comprehensive measures for promoting zero-emission mobility.	4		10. Policies and Measures for Improved Access to Zero-Emission Mobility	Fully addressed	The plan includes a variety of concrete measures to improve access to zero-emission mobility, with detailed information on specific initiatives.	5		10. Policies and Measures for Improved Access to Zero-Emission Mobility	Sufficiently addressed	The plan includes policies to improve access to zero-emission mobility, such as public transport and alternative fuel infrastructure, though details are limited.	3		10. Policies and Measures for Improved Access to Zero-Emission Mobility	Partially addressed	The draft includes measures to promote biofuels and electrification in the transport sector but lacks detailed targets for 2030.	2			10. Policies and Measures for Improved Access to Zero-Emission Mobility	Partially addressed	Il piano include obiettivi per la vendita di veicoli a emissioni zero entro il 2030, ma mancano dettagli sui piani per il rifornimento di idrogeno e altre misure di supporto.	2			10. Policies and Measures for Improved Access to Zero-Emission Mobility	Sufficiently addressed	The draft includes comprehensive measures for promoting zero-emission mobility, including electric vehicles and charging infrastructure.
11. Deployment of Carbon Capture, Use, and Storage (CCUS)	Partially Addressed	The plan includes information on CO2 capture and storage, but lacks details on specific projects and targets.	2		11. Deployment of Carbon Capture, Use, and Storage (CCUS)	Partially Addressed	The plan includes information on CO2 capture and storage, but lacks details on specific projects and targets.	2		11. Deployment of Carbon Capture, Use, and Storage (CCUS)	Partially Addressed	The plan includes information on CO2 capture and storage, but lacks details on specific projects and targets.	2		11. Deployment of Carbon Capture, Use, and Storage (CCUS)	Partially Addressed	The plan includes information on CO2 capture and storage, but lacks details on specific projects and targets.	2		11. Deployment of Carbon Capture, Use, and Storage (CCUS)	Partially Addressed	The plan includes information on CO2 capture and storage, but lacks details on specific projects and targets.	2		11. Deployment of Carbon Capture, Use, and Storage (CCUS)	Sufficiently addressed	Information on carbon capture and storage is provided, but lacks specific details on the breakdown between ETS and non-ETS sources.	3		11. Deployment of Carbon Capture, Use, and Storage (CCUS)	Low addressed	The plan references a study on CCS potential but lacks concrete details on deployment, storage capacity, or CO2 transport plans.	1		11. Deployment of Carbon Capture, Use, and Storage (CCUS)	Low addressed	The draft mentions the potential for CO2 transport for storage in the North Sea but lacks concrete deployment plans for CCUS.	1			11. Deployment of Carbon Capture, Use, and Storage (CCUS)	Partially addressed	Il piano prevede lo sviluppo del CCS entro il 2027, ma manca una pianificazione dettagliata e una suddivisione delle fonti ETS e non-ETS.	2			11. Deployment of Carbon Capture, Use, and Storage (CCUS)	Low addressed	The plan mentions CCUS but does not estimate the potential CO2 capture or detail CO2 transport plans. Germany aims to store CO2 in the North Sea via cross-border cooperation.
12. Assessment of the Impact of Policies and Measures on GHG Mitigation Targets	Needs Improvement	The plan includes partial assessments but lacks individual impact quantification for all sectors.	2		12. Assessment of the Impact of Policies and Measures on GHG Mitigation Targets	Partially Addressed	The plan includes partial assessments but lacks individual impact quantification for all sectors.	2		12. Assessment of the Impact of Policies and Measures on GHG Mitigation Targets	Needs Improvement	The plan includes partial assessments but lacks individual impact quantification for all sectors.	2		12. Assessment of the Impact of Policies and Measures on GHG Mitigation Targets	Needs Improvement	The plan includes partial assessments but lacks individual impact quantification for all sectors.	2		12. Assessment of the Impact of Policies and Measures on GHG Mitigation Targets	Needs Improvement	The plan includes partial assessments but lacks individual impact quantification for all sectors.	2		12. Assessment of the Impact of Policies and Measures on GHG Mitigation Targets	Low addressed	The assessment of the impact of policies on GHG emissions is only partially present, without detailed analysis.	1		12. Assessment of the Impact of Policies and Measures on GHG Mitigation Targets	Low addressed	The assessment is brief and lacks detailed analysis of the impact of policies on GHG mitigation, making it insufficient for target achievement.	1		12. Assessment of the Impact of Policies and Measures on GHG Mitigation Targets	Low addressed	The draft does not assess the expected impacts of policies on GHG mitigation, with many assessments deferred to the final NECP.	1			12. Assessment of the Impact of Policies and Measures on GHG Mitigation Targets	Low addressed	La valutazione dell'impatto delle politiche sulle emissioni di GHG è inclusa ma non è sufficiente per garantire il raggiungimento degli obiettivi climatici.	1			12. Assessment of the Impact of Policies and Measures on GHG Mitigation Targets	Low addressed	The assessment is qualitative and based on existing measures, lacking sufficient detail to ensure GHG mitigation targets will be met.
13. Adaptation Goals and Targets	Needs Improvement	The plan lacks adaptation goals and does not analyze vulnerabilities.	1		13. Adaptation Goals and Targets	Needs Improvement	The plan acknowledges adaptation needs but lacks specific goals and measures.	1		13. Adaptation Goals and Targets	Needs Improvement	The plan acknowledges adaptation needs but lacks specific goals and measures.	1		13. Adaptation Goals and Targets	Needs Improvement	The plan acknowledges adaptation needs but lacks specific goals and measures.	1		13. Adaptation Goals and Targets	Needs Improvement	The plan acknowledges adaptation needs but lacks specific goals and measures.	1		13. Adaptation Goals and Targets	Not addressed	Clear goals or targets for climate change adaptation are not specified, with limited analysis of vulnerabilities.	0		13. Adaptation Goals and Targets	Low addressed	The plan identifies some climate vulnerabilities but lacks specific measures or detailed goals related to adaptation in the energy sector.	1		13. Adaptation Goals and Targets	Low addressed	The draft mentions vulnerabilities and some measures for the energy sector but lacks specific adaptation goals or detailed measures.	1			13. Adaptation Goals and Targets	Low addressed	Il piano identifica alcune vulnerabilità climatiche, ma manca di obiettivi specifici e misure dettagliate per l'adattamento.	1			13. Adaptation Goals and Targets	Low addressed	The plan mentions climate risks and adaptation but lacks specific goals and measures for adaptation, particularly regarding land carbon sinks.
14. Nature-Based Solutions and Resilience	Needs Improvement	The plan mentions nature-based solutions but lacks details on planned actions or investments.	1		14. Nature-Based Solutions and Resilience	Sufficiently Addressed	The plan includes measures for nature-based solutions and resilience.	3		14. Nature-Based Solutions and Resilience	Sufficiently Addressed	The plan includes measures for nature-based solutions and resilience.	3		14. Nature-Based Solutions and Resilience	Sufficiently Addressed	The plan includes measures for nature-based solutions and resilience.	3		14. Nature-Based Solutions and Resilience	Sufficiently Addressed	The plan includes measures for nature-based solutions and resilience.	3		14. Nature-Based Solutions and Resilience	Partially addressed	Some nature-based measures are mentioned, but with insufficient details on their contribution to climate adaptation.	2		14. Nature-Based Solutions and Resilience	Low addressed	Nature-based solutions are minimally mentioned, with no clear action plan or detailed measures for resilience building.	1		14. Nature-Based Solutions and Resilience	Low addressed	The draft does not include information on nature-based solutions or biodiversity investments.	1			14. Nature-Based Solutions and Resilience	Low addressed	Le soluzioni basate sulla natura sono menzionate, ma non c'è un piano d'azione chiaro o dettagliato per la resilienza.	1			14. Nature-Based Solutions and Resilience	Low addressed	The draft refers to nature-based solutions but does not quantify their impact or detail specific resilience measures.
15. Renewable Energy Compatibility with LULUCF Regulation	Not Addressed	The plan lacks a comprehensive assessment of the impact of renewable energy targets on LULUCF.	0		15. Renewable Energy Compatibility with LULUCF Regulation	Not Addressed	The plan lacks a comprehensive assessment of the impact of renewable energy targets on LULUCF.	0		15. Renewable Energy Compatibility with LULUCF Regulation	Not Addressed	The plan lacks a comprehensive assessment of the impact of renewable energy targets on LULUCF.	0		15. Renewable Energy Compatibility with LULUCF Regulation	Not Addressed	The plan lacks a comprehensive assessment of the impact of renewable energy targets on LULUCF.	0		15. Renewable Energy Compatibility with LULUCF Regulation	Not Addressed	The plan lacks a comprehensive assessment of the impact of renewable energy targets on LULUCF.	0		15. Renewable Energy Compatibility with LULUCF Regulation	Low addressed	Renewable energy is mentioned, but there is a lack of detailed information on compatibility with the LULUCF regulation.	1		15. Renewable Energy Compatibility with LULUCF Regulation	Low addressed	The plan lacks an assessment of the compatibility of renewable energy targets with LULUCF regulations and sustainability criteria.	1		15. Renewable Energy Compatibility with LULUCF Regulation	Low addressed	The draft does not assess the compatibility of renewable energy targets with LULUCF regulations and sustainability criteria.	1			15. Renewable Energy Compatibility with LULUCF Regulation	Low addressed	Il piano non include una valutazione dell'impatto dell'energia rinnovabile sulle rimozioni LULUCF e la compatibilità con i criteri di sostenibilità.	1			15. Renewable Energy Compatibility with LULUCF Regulation	Low addressed	The plan lacks a comprehensive assessment of the impact of renewable energy targets on LULUCF, particularly concerning the sustainability criteria.
Bulgaria	Evaluation	Description	Quantitative Scale		Belgium	Evaluation	Description	Quantitative Scale		Croatia	Evaluation	Description	Quantitative Scale		Cyprus	Evaluation	Description	Quantitative Scale		Czechia	Evaluation	Description	Quantitative Scale		Denmark	Evaluation	Description	Quantitative Scale		Estonia	Evaluation	Description	Quantitative Scale		finland	Evaluation	Description	Quantitative Scale			France	Evaluation	Description	Quantitative Scale			Germany	Evaluation	Description
[truncated: 69 more columns]

## Sheet: CAP plans scores
Bulgaria				Flanders				Wallonia				Czechia				Denmark				Germany				Estonia				Ireland				Greece				Spain				France				Croatia				Italy
Criteria	Description	Score		Criteria	Description	Score		Criteria	Description	Score		Criteria	Description	Score		Criteria	Description	Score		Criteria	Description	Score		Criteria	Description	Score		Criteria	Description	Score		Criteria	Description	Score		Criteria	Description	Score		Criteria	Description	Score		Criteria	Description	Score		Criteria	Description
Higher Green Ambitions	The plan shows a commitment to higher green ambitions by addressing various environmental and climate challenges.	3		Higher Green Ambitions	The plan addresses major environmental challenges due to its intensive agricultural model and use of external resources.	4		Higher Green Ambitions	The plan addresses significant environmental and climate challenges, aligning with the Green Deal ambitions.	4		Higher Green Ambitions	Czechia’s plan applies strengthened GAECs, contributing to higher environmental benefits and aligning with the Green Deal ambitions.	4		Higher Green Ambitions	Denmark’s plan aims to achieve significant environmental and climate targets, including a 55-65% reduction in greenhouse gas emissions from agriculture by 2030.	5		Higher Green Ambitions	Germany’s plan addresses significant climate protection, natural resource quality, and biodiversity challenges, with strengthened mandatory practices.	5		Higher Green Ambitions	Estonia’s plan uses a significant portion of its CAP budget to support environmental and climate objectives, focusing on carbon sequestration, biodiversity, and valuable grasslands.	4		Higher Green Ambitions	Ireland’s plan addresses significant environmental and climate-related challenges, focusing on reducing GHG emissions and protecting wetlands and peatlands.	4		Higher Green Ambitions	Greece’s plan aims to increase environmental and climate ambitions by contributing to climate change mitigation and adaptation, and improving natural resource management and biodiversity protection.	4		Higher Green Ambitions	Spain’s plan addresses significant environmental and climate-related challenges, focusing on desertification, erosion, and soil improvement.	4		Higher Green Ambitions	France’s plan aligns with the EU’s environmental and climate ambitions, promoting practices that contribute to climate change mitigation and natural resource protection.	3		Higher Green Ambitions	Croatia’s plan addresses significant environmental and climate challenges, focusing on soil and manure management, and protecting soil organic matter and carbon content.	4		Higher Green Ambitions	Italy’s plan addresses significant environmental and climatic challenges, focusing on water pollution, biodiversity loss, and emissions from agricultural activities.
Contribution to Green Deal Targets	The plan contributes to the Green Deal targets by focusing on reducing greenhouse gas emissions, improving soil and water quality, and promoting renewable energy.	3		Contribution to Green Deal Targets	The plan focuses on reducing greenhouse gas emissions, improving soil and water quality, and promoting renewable energy.	3		Contribution to Green Deal Targets	The plan dedicates 26% of the direct payments budget to eco-schemes and 56% of the rural development budget to environmental, climate, and biodiversity interventions.	4		Contribution to Green Deal Targets	The plan focuses on protecting water, soil, and biodiversity, and reducing greenhouse gas emissions from agriculture.	3		Contribution to Green Deal Targets	The plan focuses on diversifying plant production, replacing feed crops, and supporting bio-refineries to reduce dependence on imported soya.	4		Contribution to Green Deal Targets	Germany’ plan focuses on mitigating greenhouse gas emissions, adapting to climate change, and improving soil and water quality.	3		Contribution to Green Deal Targets	The plan focuses on sustainable production, improved soil cover during winter, and organic farming, contributing to reduced pesticide use and improved water and soil quality.	3		Contribution to Green Deal Targets	The plan includes ambitious practices such as reducing chemical nitrogen usage, increasing tree planting, and extending nature and biodiversity-rich land areas.	4		Contribution to Green Deal Targets	The plan focuses on climate change adaptation, soil and water protection, organic farming, precision farming, and biodiversity preservation.	4		Contribution to Green Deal Targets	The plan includes measures to improve water management, carbon sequestration, and maintenance of landscape features.	3		Contribution to Green Deal Targets	The plan includes measures to improve soil structure, water management, and biodiversity, with a focus on reducing emissions and enhancing carbon sequestration.	4		Contribution to Green Deal Targets	The plan includes measures to improve water quality, biodiversity, and climate change mitigation, with a focus on organic farming and eco-schemes.	3		Contribution to Green Deal Targets	The plan includes measures to improve soil structure, water management, and biodiversity, with a focus on reducing emissions and enhancing carbon sequestration.
Enhanced Conditionality	The plan includes enhanced conditionality with standards for good agricultural and environmental conditions (GAECs) and eco-schemes that go beyond legal requirements.	4		Enhanced Conditionality	The plan includes good agricultural and environmental conditions (GAECs) and offers voluntary tools for farmers to go beyond mandatory practices.	4		Enhanced Conditionality	The plan includes incentives to maintain permanent grassland and avoid intensive practices, supporting organic farming and environmental preservation.	3		Enhanced Conditionality	The plan includes incentives for farmers to improve their agronomic practices through eco-schemes and maintain permanent grassland.	3		Enhanced Conditionality	Denmark’s plan includes enhanced standards for good agricultural and environmental conditions (GAECs) covering 97% of the utilised agricultural area (UAA).	5		Enhanced Conditionality	Germany’ plan includes mandatory climate and environmental practices, such as new requirements for drainage in peatlands and wetlands.	4		Enhanced Conditionality	Estonia’s plan implements enhanced standards for good agricultural and environmental conditions (GAECs) across almost all utilised agricultural land.	4		Enhanced Conditionality	Application of strict good agricultural and environmental conditions (GAECs) to protect watercourses, prevent soil erosion, and maintain biodiversity.	4		Enhanced Conditionality	The plan includes enhanced good agricultural and environmental conditions (GAECs), such as replacing crop diversification with crop rotation.	3		Enhanced Conditionality	More than 86% of the utilised agricultural area must comply with good agricultural and environmental conditions (GAECs).	4		Enhanced Conditionality	More than 88% of the agricultural area must comply with good agricultural and environmental conditions (GAECs), such as buffer strips and permanent grassland maintenance.	4		Enhanced Conditionality	The plan implements new mandatory rules for soil and climate protection, and restricts the use of fertilisers and plant protection products in buffer zones.	4		Enhanced Conditionality	More than 80% of the agricultural area must comply with good agricultural and environmental conditions (GAECs), such as buffer strips and permanent grassland maintenance.
Eco-Schemes	The plan introduces eco-schemes with incentives for environmentally- and climate-friendly practices, such as better crop rotation and organic farming.	3		Eco-Schemes	25% of the direct payments budget is reserved for eco-schemes, supporting a wide range of environmentally- and climate-friendly practices.	4		Eco-Schemes	26% of the direct payments budget is allocated to eco-schemes, incentivizing farmers to go beyond mandatory environmental and climate requirements.	4		Eco-Schemes	Eco-schemes are implemented on the entire agricultural area, incentivizing environmentally-friendly practices.	3		Eco-Schemes	Almost 20% of direct payments are reserved for eco-schemes that go beyond minimum requirements and benefit the climate, environment, and animal welfare.	4		Eco-Schemes	Germany’ plan supports farmers with eco-schemes that go beyond mandatory standards, including organic farming practices.	4		Eco-Schemes	Farmers receive additional payments for committing to agronomic practices beneficial for the environment and climate, with support for organic farming.	3		Eco-Schemes	Ireland’s plan allocates EUR 1.4 billion to promote environmental and climate-oriented practices, with specific actions targeting improved biodiversity, climate, air, and water quality.	4		Eco-Schemes	Allocation of more than EUR 425 million per year to eco-schemes, supporting practices like using resilient species, improving green cover, and reinforcing biodiversity.	4		Eco-Schemes	EUR 6 billion is reserved for farmers committing to ambitious actions, such as sustainable pasture management and protection of birds.	4		Eco-Schemes	The plan incentivizes farmers to implement ambitious practices, with over 74% of agricultural lands expected to engage in such practices.	4		Eco-Schemes	Croatia’s plan introduces eco-schemes that incentivize farmers to employ practices that achieve greater environmental and climate ambition, such as better crop rotation and use of natural manure.	3		Eco-Schemes	Italy’s plan incentivizes farmers to implement ambitious practices, with over EUR 10 billion ear marked for climate and environment interventions.
Rural Development	The plan allocates incentives for organic land cultivation, beekeeping, and livestock breeding, contributing to rural development.	3		Rural Development	More than half of the rural development budget (EUR 185 million) is targeted at environmental and climate-related objectives.	4		Rural Development	56% of the rural development budget is allocated to interventions protecting the environment, climate, and biodiversity.	4		Rural Development	The plan includes financial support for protective measures around water courses and drinking water reservoirs, and aims to increase organic production.	3		Rural Development	About 19% of rural development funds are reserved for multi-annual management commitments benefiting nature and biodiversity, with support for afforestation and organic farming.	4		Rural Development	Nearly EUR 2.4 billion to support organic farming and EUR 1.7 billion for biodiversity-related practices.	4		Rural Development	Support for managing pastures and meadows and over 500 green investment projects to improve resource efficiency, reduce waste and emissions, and increase animal welfare.	4		Rural Development	EUR 256 million to triple the area of agricultural land under organic production and includes multiple interventions to improve water quality.	4		Rural Development	EUR 1.5 billion for environmental and climate objectives, including organic farming, alternative plant protection methods, and infrastructure improvements.	3		Rural Development	EUR 2.59 billion is allocated for interventions beneficial for climate, environment, and animal welfare, including organic agriculture and forest activities.	4		Rural Development	France's plan allocates EUR 1.5 billion for environmental and climate objectives, including organic farming, alternative plant protection methods, and infrastructure improvements.	4		Rural Development	Croatia’s plan supports the preservation of hedges, dry-stone walls, extensive orchards, and olive groves, and aims to increase the area under organic farming to 12%.	3		Rural Development	Italy allocates approximately EUR 2 billion to organic farming, aiming to increase the area under organic farming to 25% of the agricultural land by 2027.
Climate and Biodiversity	The plan focuses on increasing organic carbon in soils, maintaining biodiversity, and protecting ecological infrastructure, contributing to climate and biodiversity goals.	3		Climate and Biodiversity	The plan includes innovative commitments to support climate and biodiversity, such as buffer strips and agroforestry systems.	4		Climate and Biodiversity	The plan supports initiatives for carbon sequestration, maintaining permanent grasslands, and increasing biodiversity, covering 68.5% of agricultural land.	3		Climate and Biodiversity	Czechia’s plan supports biodiversity protection, sustainable meadow management, and integrated production methods, covering a significant portion of agricultural land.	4		Climate and Biodiversity	Denmark’s plan aims to improve and maintain the conservation status of habitats and species in 76% of Natura 2000 protected areas and commits 36% of the UAA to improving soil production potential.	5		Climate and Biodiversity	The plan funds practices related to biodiversity, covering up to 1.9 million hectares annually, and supports soil and water quality improvements.	4		Climate and Biodiversity	Estonia’s plan supports the preservation and enhancement of natural and cultural environmental value, with a focus on carbon sequestration and biodiversity.	3		Climate and Biodiversity	The plan targets 50,000 farmers with specific actions to achieve improved biodiversity, climate, air, and water quality outcomes, and supports carbon sequestration.	4		Climate and Biodiversity	EUR 1.4 billion to organic farming methods, increasing the total agricultural land under organic farming by 54%, and supports practices that enhance biodiversity and circular economy.	4		Climate and Biodiversity	The plan aims to cultivate 20% of agricultural land with organic agriculture by 2030 and supports biodiversity through financial aid and modern irrigation systems.	4		Climate and Biodiversity	The plan supports practices that enhance biodiversity, such as maintaining landscape features, protecting specific areas, and reducing pesticide use.	3		Climate and Biodiversity	The plan focuses on biodiversity conservation and restoration, supporting 27 native breeds of endangered domestic animals and practices that reduce soil erosion.	4		Climate and Biodiversity	The plan supports practices that enhance biodiversity, such as maintaining landscape features, protecting specific areas, and reducing pesticide use.
	Higher Green Ambitions	Contribution to Green Deal Targets	Enhanced Conditionality	Eco-Schemes	Rural Development	Climate and Biodiversity	tot
Denmark	5	4	5	4	4	5	27
Ireland	4	4	4	4	4	4	24
Germany	5	3	4	4	4	4	24
Finland	5	3	5	4	4	3	24
The Netherlands	4	3	5	4	4	3	23
Spain	4	3	4	4	4	4	23
Flanders	4	3	4	4	4	4	23
Austria	4	3	4	4	4	4	23
Wallonia	4	4	3	4	4	3	22
Sweden	4	3	4	4	4	3	22
Slovenia	4	3	4	4	4	3	22
Slovakia	4	3	4	4	4	3	22
Italy	4	3	4	4	4	3	22
Greece	4	4	3	4	3	4	22
France	3	4	4	4	4	3	22
Romania	4	3	4	3	4	3	21
Portugal	4	3	4	4	3	3	21
Luxembourg	4	4	4	3	3	3	21
Hungary	4	3	3	4	4	3	21
Estonia	4	3	4	3	4	3	21
Cyprus	4	3	3	4	4	3	21
Croatia	4	3	4	3	3	4	21
Poland	4	3	4	3	2	4	20
Malta	4	3	3	4	3	3	20
Latvia	4	3	3	3	4	3	20
Czechia	4	3	3	3	3	4	20
Lithuania	4	3	3	3	3	3	19
Bulgaria	3	3	4	3	3	3	19
[truncated: 46 more columns]

## Sheet: Higher ambition
Group	Country	Focus						Similar ambitions	Member States
Ambitions with Specific Targets	Denmark	Aims to achieve significant environmental and climate targets, including a 55-65% reduction in greenhouse gas emissions from agriculture by 2030.						Ambitions with Specific Targets	Denmark, Germany, Finland	3
	Germany	Addresses significant climate protection, natural resource quality, and biodiversity challenges, with strengthened mandatory practices.						Water Management and Soil Preservation	Cyprus, Malta, Spain, Croatia, Portugal, Italy	6
	Finland	Focuses on carbon neutrality, reducing climate emissions, and protecting natural resources and biodiversity.						Integrated Agri-Environmental plan	Estonia, France, Greece, Latvia, Luxembourg, Netherlands, Romania, Slovenia, Slovakia, Sweden	10
Water Management and Soil Preservation	Cyprus	Focuses on water management and soil preservation.						GHG Emissions reduction and Climate Change Mitigation	Bulgaria, Flanders, Wallonia, Czechia, Ireland, Lithuania, Hungary, Austria, Poland	9
	Malta	Focuses on water management, soil preservation, and organic farming.								28
	Spain	Focuses on desertification, erosion, and soil improvement.
	Croatia	Focuses on soil and manure management, and protecting soil organic matter and carbon content
	Portugal	Focuses on desertification, erosion, and forest fires.
	Italy	Focuses on water pollution, biodiversity loss, and emissions from agricultural activities.
Integrated Agri-Environmental plan	Estonia	Uses a significant portion of its CAP budget to support environmental and climate objectives, focusing on carbon sequestration, biodiversity, and valuable grasslands.
	France	Promotes practices that contribute to climate change mitigation and natural resource protection.
	Greece	Aims to increase environmental and climate ambitions by contributing to climate change mitigation and adaptation, and improving natural resource management and biodiversity protection.
	Latvia	Sets higher targets for environmental and climate actions compared to the previous programming period, addressing climate change mitigation, pollution reduction, biodiversity conservation, and sustainable forestry.
	Luxembourg	Focuses on reducing GHG and ammonia emissions from livestock farming.
	Netherlands	Focuses on reducing nitrogen emissions and restoring biodiversity.
	Romania	Focuses on sustainable development, efficient management of natural resources, and conservation of biodiversity and landscapes.
	Slovenia	Focuses on protection and sustainable management of natural resources, climate mitigation and adaptation, and preservation of biodiversity
	Slovakia	Focuses on the protection and sustainable management of natural resources, climate mitigation and adaptation, and preservation of biodiversity.
	Sweden	Focuses on carbon sequestration, biodiversity, and valuable grasslands.
Greenhouse Gas Emissions reduction and Climate Change Mitigation	Bulgaria	Commitment to higher green ambitions by addressing various environmental and climate challenges.
	Flanders	Addresses major environmental challenges due to its intensive agricultural model and use of external resources.
	Wallonia	Aligns with the Green Deal ambitions.
	Czechia	Applies strengthened GAECs, contributing to higher environmental benefits and aligning with the Green Deal ambitions.
	Ireland	Focuses on reducing GHG emissions and protecting wetlands and peatlands.
	Lithuania	Focuses on sustainable farming practices and organic farming expansion.
	Hungary	Focuses on crop rotation, diversification, and maintenance of landscape features.
	Austria	Focuses on safeguarding water, soil, and biodiversity, and reducing greenhouse gas emissions.
	Poland	Focuses on safeguarding water, soil, and biodiversity, and reducing greenhouse gas emissions.

## Sheet: Green Deal Targets
Group	Country	Focus													Group	Member States
Reducing Greenhouse Gas Emissions	Bulgaria	Reducing greenhouse gas emissions, improving soil and water quality, promoting renewable energy													Reducing Greenhouse Gas Emissions	Bulgaria, Flanders, Germany	3
	Flanders	Reducing greenhouse gas emissions, improving soil and water quality, promoting renewable energy													Significant Budget Allocation to Eco-Schemes and Environmental Interventions	Wallonia, Latvia	2
	Germany	Mitigating greenhouse gas emissions, adapting to climate change, improving soil and water quality													Biodiversity-friendly farming practices	Czechia, Estonia, France, Italy, Croatia, Lithuania, Hungary, Austria, Poland, Portugal, Romania, Slovenia, Slovakia, Finland, Sweden	15
Budget Allocation to Eco-Schemes and Environmental Interventions	Wallonia	26% of direct payments budget to eco-schemes, 56% of rural development budget to environmental, climate, and biodiversity interventions													Nutrient and Pesticide Reduction	Ireland, Greece, Spain, Cyprus, Malta, Luxembourg, Netherlands, Denmark	8
	Latvia	Significant financial resources from rural development and direct payments budgets for agricultural practices beneficial for the environment and climate															28
biodiversity-friendly farming practices	Czechia	Protecting water, soil, and biodiversity, reducing greenhouse gas emissions from agriculture
	Estonia	Sustainable production, improved soil cover during winter, organic farming, reduced pesticide use, improved water and soil quality
	France	Improving soil structure, water management, biodiversity, reducing emissions, enhancing carbon sequestration
	Italy	Improving soil structure, water management, biodiversity, reducing emissions, enhancing carbon sequestration
	Croatia	Improving water quality, biodiversity, climate change mitigation, organic farming, eco-schemes
	Lithuania	Improving soil quality, reducing pesticide use, promoting no-tillage techniques, grassland conversion
	Hungary	Improving soil and water biodiversity protection, climate change mitigation, sustainable nutrient management
	Austria	Improving soil and water protection, enhancing biodiversity-friendly agriculture
	Poland	Improving soil and water protection, enhancing biodiversity-friendly agriculture
	Portugal	Improving soil and water protection, enhancing biodiversity-friendly agriculture
	Romania	Improving soil and water protection, enhancing biodiversity-friendly agriculture
	Slovenia	Improving soil and water protection, enhancing biodiversity-friendly agriculture
	Slovakia	Improving soil and water protection, enhancing biodiversity-friendly agriculture
	Finland	Improving soil and water protection, enhancing biodiversity-friendly agriculture
	Sweden	Improving soil and water protection, enhancing biodiversity-friendly agriculture
Nutrient and Pesticide Reduction	Ireland	Reducing chemical nitrogen usage, increasing tree planting, extending nature and biodiversity-rich land areas
	Greece	Climate change adaptation, soil and water protection, organic farming, precision farming, biodiversity preservation
	Spain	Improving water management, carbon sequestration, maintenance of landscape features
	Cyprus	Improving water and soil quality, reducing pesticide use, protecting biodiversity
	Malta	Improving water and soil quality, reducing pesticide use, protecting biodiversity
	Luxembourg	Increasing area under organic farming to 20% by 2025, reducing pesticide use by 50% by 2030
	Netherlands	Improving water quality, reducing nutrient and pesticide use, increasing organic farming
	Denmark	Diversifying plant production, replacing feed crops, supporting bio-refineries to reduce dependence on imported soya

## Sheet: Enanched Cond
Group	Country	Details									Group	Member States
GAEC covering >80% utilised agricultural area	Denmark	Includes enhanced standards for good agricultural and environmental conditions (GAECs) covering 97% of the utilised agricultural area (UAA).									GAEC covering >80% utilised agricultural area	Denmark, Netherlands, France, Spain, Italy	5
	Netherlands	More than 96% of the agricultural area must comply with GAECs, such as buffer zones and protecting biodiversity areas.									Enhanced GAECs with Specific Focus Areas	Bulgaria, Czechia, Croatia, Cyprus, Estonia, Greece, Hungary, Ireland, Latvia, Lithuania, Malta, Luxembourg	12
	France	More than 88% of the agricultural area must comply with GAECs, such as buffer strips and permanent grassland maintenance.									Enhanced GAEC Compared to Previous Period	Austria,Finland, Poland, Portugal, Romania, Slovenia, Slovakia, Sweden	7
	Spain	More than 86% of the utilised agricultural area must comply with GAECs.									Enhanced GAECs with Mandatory Practices	Germany, Flanders, Wallonia	4
	Italy	More than 80% of the agricultural area must comply with GAECs, such as buffer strips and permanent grassland maintenance.											28
Enhanced GAECs with Specific Focus Areas	Bulgaria	Includes enhanced conditionality with standards for GAECs and eco-schemes that go beyond legal requirements.
	Czechia	Includes incentives for farmers to improve their agronomic practices through eco-schemes and maintain permanent grassland.
	Croatia	Implements new mandatory rules for soil and climate protection, and restricts the use of fertilisers and plant protection products in buffer zones.
	Cyprus	Implements enhanced GAECs to protect watercourses and improve soil conditions.
	Estonia	Implements enhanced standards for GAECs across almost all utilised agricultural land.
	Greece	Includes enhanced GAECs, such as replacing crop diversification with crop rotation.
	Hungary	Implements enhanced GAECs to protect soil and water quality, and maintain grasslands and wetlands.
	Ireland	Applies strict GAECs to protect watercourses, prevent soil erosion, and maintain biodiversity.
	Latvia	Implements enhanced GAECs to protect and improve soil and water quality.
	Lithuania	Implements enhanced GAECs to protect watercourses, increase soil cover, and enforce crop rotation.
	Malta	Implements enhanced GAECs to protect watercourses and improve soil conditions.
	Luxembourg	Almost all farms must comply with GAECs, such as maintaining permanent grassland and ecological farmland.
Enhanced GAECs Compared to Previous Period	Austria	Implements strengthened GAECs compared to the previous period.
	Poland	Implements strengthened GAECs compared to the previous period.
	Portugal	Implements strengthened GAECs compared to the previous period.
	Romania	Implements strengthened GAECs compared to the previous period.
	Slovenia	Implements strengthened GAECs compared to the previous period.
	Slovakia	Implements strengthened GAECs compared to the previous period.
	Sweden	Implements strengthened GAECs compared to the previous period.
	Finland	Implements strengthened GAECs compared to the previous period.
Enhanced GAECs with Mandatory Practices	Germany	Includes mandatory climate and environmental practices, such as new requirements for drainage in peatlands and wetlands.
	Flanders	Includes GAECs and offers voluntary tools for farmers to go beyond mandatory practices.
	Wallonia	Includes incentives to maintain permanent grassland and avoid intensive practices, supporting organic farming and environmental preservation.

## Sheet: Eco Scheme
Group	Country	Practices
Organic Farming and Crop Rotation	Bulgaria	Better crop rotation and organic farming.										Organic Farming and Crop Rotation	Bulgaria, Germany, Estonia, Cyprus, Croatia	5
	Germany	Organic farming practices.										Biodiversity and Green Cover	Ireland, Greece, Spain, France	4
	Estonia	Support for organic farming.										Soil Protection and Nutrient Management	The Netherlands, Luxembourg	2
	Cyprus	Organic farming and alternative plant protection methods.										Practices beyond minimun standards	Hungary Malta Austria Portugal Slovenia Slovakia Finland Poland Romania Sweden	9
	Croatia	Better crop rotation and use of natural manure.										Holistic approach in Environmental and Climate Practices	Czechia, Flanders,Wallonia Italy, Latvia, Lithuania, Poland, Romania	8
Biodiversity and Green Cover	Ireland	Improved biodiversity, climate, air, and water quality.												28
	Greece	Using resilient species, improving green cover, and reinforcing biodiversity.
	Spain	Sustainable pasture management and protection of birds.
	France	Ambitious practices expected to engage over 74% of agricultural lands.
Soil Protection and Nutrient Management	The Netherlands	Protecting soil, reducing nutrient and pesticide use, and planting non-productive crops.
	Luxembourg	Farming without pesticides and establishing buffer strips.															slovakia
Practices beyond minimun standards	Hungary	Practices that go beyond minimum legal requirements.
	Malta	Practices that go beyond minimum legal requirements.
	Austria	Practices that go beyond minimum legal requirements.
	Portugal	Practices that go beyond minimum legal requirements.
	Slovenia	Practices that go beyond minimum legal requirements.
	Slovakia	Practices that go beyond minimum legal requirements.
	Finland	Practices that go beyond minimum legal requirements.
	Poland	Practices that go beyond minimum legal requirements.
	Romania	Practices that go beyond minimum legal requirements.
	Sweden	Practices that go beyond minimum legal requirements.
Holistic approach in Environmental and Climate Practices	Flanders	Wide range of environmentally- and climate-friendly practices.
	Wallonia	Incentivizing farmers to go beyond mandatory environmental and climate requirements.
	Italy	Practices that benefit the climate, environment,
	Latvia	Ecological focus areas and agro-ecological practices in organic farms.
	Lithuania	Wide range of environmentally-friendly practices.
	Denmark	Practices that benefit the climate, environment, and animal welfare.
	Czechia	Environmentally-friendly practices on the entire agricultural area.

## Sheet: Rural Development
Group	Country	Initiatives
Organic Farming incentives and area expansion	Bulgaria	Incentives for organic land cultivation, beekeeping, and livestock breeding.									Organic Farming incentives and area expansion	Bulgaria Germany Ireland Greece Spain France Croatia Italy Cyprus Latvia Lithuania Hungary	12
	Germany	Nearly EUR 2.4 billion for organic farming and EUR 1.7 billion for biodiversity-related practices.									Environmental and Climate Objectives	Flanders Wallonia Czechia Denmark Estonia Netherlands Austria Portugal Romania Slovenia Slovakia Finland Sweden	13
	Ireland	EUR 256 million to tripling the area of agricultural land under organic production.									Specific Environmental Practices	Luxembourg, Malta, Poland	3
	Greece	EUR 1.5 billion for environmental and climate objectives, including organic farming.
	Spain	EUR 2.59 billion for climate, environment, and animal welfare, including organic agriculture.											28
	France	EUR 1.5 billion for environmental and climate objectives, including organic farming.
	Croatia	Increase the area under organic farming to 12%.
	Italy	Approximately EUR 2 billion to organic farming, aiming to increase the area under organic farming to 25% by 2027.
	Cyprus	Agri-environmental commitments in citrus cultivation and aims to double the area under organic farming.
	Latvia	43% of the rural development budget to agri-environmental schemes, prioritizing organic farming.											Bulgaria Germany Ireland Greece Spain France Croatia Italy Cyprus Latvia Lithuania Hungary
	Lithuania	Sustainable farming practices, aiming to increase the area under organic farming to 13% by 2028.
	Hungary	38% of the rural development budget to agri-environmental interventions, aiming to double the area under organic farming by 2027.
Environmental and Climate Objectives	Flanders	More than half of the rural development budget (EUR 185 million) for environmental and climate-related objectives.
	Wallonia	56% of the rural development budget for interventions protecting the environment, climate, and biodiversity.
	Czechia	Financial support for protective measures around water courses and drinking water reservoirs, and aims to increase organic production.
	Denmark	About 19% of rural development funds for multi-annual management commitments benefiting nature and biodiversity, with support for afforestation and organic farming.
	Estonia	Support for managing pastures and meadows, and over 500 green investment projects to improve resource efficiency, reduce waste and emissions, and increase animal welfare.
	Netherlands	Creation of new meadows for bird species and targets areas around Natura 2000 sites to reduce ammonia deposition and improve water availability.
	Austria	Almost 60% of the rural development budget for environmental objectives, including area-based payments for environmentally friendly practices.
	Portugal	Substantial resources for environmental objectives, including area-based payments for environmentally friendly practices and infrastructure improvements.
	Romania	Significant resources for environmental objectives, including area-based payments for environmentally friendly practices and support for small farms.
	Slovenia	Nearly 60% of the rural development budget to environmental and climate objectives, including support for renewable energy production.
	Slovakia	Nearly 60% of the rural development budget for environmental and climate objectives, including support for renewable energy production.
	Finland	More than 35% of the rural development budget for environmental and climate objectives, including support for peatland protection and crop rotation.
	Sweden	Substantial resources for environmental objectives, including area-based payments for environmentally friendly practices and infrastructure improvements.
Specific Environmental Practices	Luxembourg	Support for farmers willing to grow livestock in less intensive systems and grants for farmers who abandon pesticide use.
	Malta	Investments in water storage, recycling, and conservation of indigenous species, with a focus on sustainable farming practices.
	Poland	Significant measures for soil protection and sustainable production methods.

## Sheet: Climate and Biodiversity
Group	Country	Initiatives
Organic Carbon sequestration and Soil Health	Bulgaria	Increasing organic carbon in soils, maintaining biodiversity, and protecting ecological infrastructure.							Organic Carbon sequestration and Soil Health	Bulgaria Cyprus Lithuania Malta Hungary	5
	Cyprus	Improving soil conditions, reducing erosion, and promoting crop rotations that include leguminous crops.							Conservation and Habitat Protection	Flanders,Wallonia Czechia,Germany Estonia,Ireland Greece,Spain France,Croatia Italy,Latvia Luxembourg, The Netherlands Denmark	15
	Lithuania	Reducing greenhouse gas emissions, improving soil health, and supporting afforestation and forest regeneration.							Biodiversity and Landscape Features	Austria Poland Portugal Romania slovenia Slovakia Finland Sweden	8
	Malta	Improving soil health, enhancing biodiversity, and supporting alternative pest control measures.									28
	Hungary	Improving the carbon sequestration capacity of soils and ecosystems, and supporting afforestation and sustainable forest management.
Conservation and Habitat Protection	Flanders	Innovative commitments to support climate and biodiversity, such as buffer strips and agroforestry systems.
	Wallonia	Carbon sequestration, maintaining permanent grasslands, and increasing biodiversity.
	Czechia	Biodiversity protection, sustainable meadow management, and integrated production methods.
	Germany	Practices related to biodiversity, covering up to 1.9 million hectares annually, and supporting soil and water quality improvements.
	Estonia	Preservation and enhancement of natural and cultural environmental value, with a focus on carbon sequestration and biodiversity.
	Ireland	Specific actions to achieve improved biodiversity, climate, air, and water quality outcomes, and supporting carbon sequestration.
	Greece	Organic farming methods, increasing agricultural land under organic farming, and supporting practices that enhance biodiversity and circular economy.
	Spain	Cultivating agricultural land with organic agriculture and supporting biodiversity through financial aid and modern irrigation systems.
	France	Practices that enhance biodiversity, such as maintaining landscape features, protecting specific areas, and reducing pesticide use.
	Croatia	Biodiversity conservation and restoration, supporting native breeds of endangered domestic animals, and practices that reduce soil erosion.
	Italy	Practices that enhance biodiversity, such as maintaining landscape features, protecting specific areas, and reducing pesticide use.
	Latvia	Conservation and restoration of biodiversity, with commitments to protect soil and water quality, and reduce pesticide use.
	Luxembourg	Reducing livestock density, improving animal welfare, and supporting non-productive surfaces and buffer strips.
	Netherlands	Increasing the water level of peat meadows, enhancing biodiversity, and supporting organic farming.
	Denmark	Improving and maintaining the conservation status of habitats and species in Natura 2000 protected areas and committing to improving soil production potential.
Biodiversity and Landscape Features	Austria	Increasing organic production and enhancing biodiversity landscape features.
	Poland	Increasing organic production and enhancing biodiversity landscape features, including support for honey plants and fallow land.
	Portugal	Increasing organic production, enhancing biodiversity landscape features, and promoting renewable energy.
	Romania	Increasing organic production, enhancing biodiversity landscape features, and promoting sustainable agronomic practices.
	slovenia	increasing organic production, enhancing biodiversity landscape features, and promoting renewable energy.
	Slovakia	Increasing organic production, enhancing biodiversity landscape features, and promoting renewable energy.
	Finland	Increasing organic production, enhancing biodiversity landscape features, and promoting sustainable agronomic practices.
	Sweden	Increasing organic production, enhancing biodiversity landscape features, and promoting sustainable agronomic practices.
