# Supplementary material for: Assessing the EU27 Potential to Meet the Nature Restoration Law Targets
Source: Environ Manage. 2025 Jan 7;75(4):711–29. doi: 10.1007/s00267-024-02107-9 (PMC11965185; doi:10.1007/s00267-024-02107-9)
Supplement: Supplementary file 2 — Supplementary material_NRL_NEPCs [file 267_2024_2107_MOESM2_ESM.xlsx]

## Sheet: NEPCs judgemts-scores
Bulgaria	Evaluation	Description	Quantitative Scale		Belgium	Evaluation	Description	Quantitative Scale		Croatia	Evaluation	Description	Quantitative Scale		Cyprus	Evaluation	Description	Quantitative Scale		Czechia	Evaluation	Description	Quantitative Scale		Denmark	Evaluation	Description	Quantitative Scale		Estonia	Evaluation	Description	Quantitative Scale		Finland	Evaluation	Description	Quantitative Scale		France	Evaluation	Description	Quantitative Scale		Germany	Evaluation	Description	Quantitative Scale
1. Commitment to Achieve Climate Neutrality by 2050- Bulgaria	Fully Addressed	The plan confirms Bulgaria's commitment to achieve climate neutrality by 2050.	5		1. Commitment to Achieve Climate Neutrality by 2050 - Belgium	Fully Addressed	The plan confirms Belgium's commitment to achieve climate neutrality by 2050.	5		1. Commitment to Achieve Climate Neutrality by 2050- Croatia	Partially Addressed	The plan does not specify a clear goal for climate neutrality.	2		1. Commitment to Achieve Climate Neutrality by 2050-Cyprus	Not Addressed	The plan does not specify a clear goal for climate neutrality.	0		1. Commitment to Achieve Climate Neutrality by 2050-Czechia	Not Addressed	The plan does not specify a clear goal for climate neutrality.	0		1. Commitment to Achieve Climate Neutrality by 2050-Denmark	Largely addressed	The goal of climate neutrality by 2050, with the intention to bring it forward to 2045, is mentioned, but there is no clear strategy on how it will be achieved.	4		1. Commitment to Achieve Climate Neutrality by 2050-Estonia	Partially addressed	The plan confirms Estonia's commitment to climate neutrality by 2050 but lacks concrete pathways to achieve it by 2030 and 2050.	2		1. Commitment to Achieve Climate Neutrality by 2050-Finland	Partially addressed	The plan refers to the Finnish Climate Change Act and its target for climate neutrality by 2035, aligning with the national long-term strategies, but lacks concrete pathways to 2050.	2		1. Commitment to Achieve Climate Neutrality by 2050-France	Partially addressed	The plan confirms France’s commitment to climate neutrality by 2050. However, while there are concrete pathways towards 2030 and 2050, there is a lack of full assessment of the ambition required by the ESR regulation, with a forecast shortfall of about 1.1 percentage points from the target.	2		1. Commitment to Achieve Climate Neutrality by 2050-Germany	Partially addressed	Germany commits to climate neutrality by 2045 with targets for 2030 and 2040. However, concrete pathways for 2030 and 2050 are lacking, and the measures may not fully achieve the ESR targets.	2
2. Targets and International Commitments under the Paris Agreement- Bulgaria	Partially Addressed	The plan partially reflects the increased targets of the Effort Sharing Regulation (ESR) and LULUCF Regulation, but does not include plans to phase out fossil fuel subsidies.	2		2. Targets and International Commitments under the Paris Agreement- Belgium	Partially Addressed	The plan partially reflects the increased targets of the Effort Sharing Regulation (ESR) and LULUCF Regulation, but does not include plans to phase out fossil fuel subsidies.	2		2. Targets and International Commitments under the Paris Agreement- Croatia	Partially Addressed	The plan partially reflects the increased targets of the Effort Sharing Regulation (ESR) and LULUCF Regulation, but does not include plans to phase out fossil fuel subsidies.	2		2. Targets and International Commitments under the Paris Agreement-Cyprus	Partially Addressed	The plan partially reflects the increased targets of the Effort Sharing Regulation (ESR) and LULUCF Regulation, but does not include plans to phase out fossil fuel subsidies.	2		2. Targets and International Commitments under the Paris Agreement-Czechia	Partially Addressed	The plan partially reflects the increased targets of the Effort Sharing Regulation (ESR) and LULUCF Regulation, but does not include plans to phase out fossil fuel subsidies.	2		2. Targets and International Commitments under the Paris Agreement-Denmark	Partially addressed	Progress towards international commitments is partial, with some gaps in the planning for the elimination of fossil fuel subsidies.	2		2. Targets and International Commitments under the Paris Agreement-Estonia	Low addressed	The plan does not adequately reflect progress towards international commitments under the Paris Agreement, including fossil fuel subsidy phase-out.	1		2. Targets and International Commitments under the Paris Agreement-Finland	Low addressed	The draft reflects partial progress towards international commitments, with limited detail on phasing out fossil fuel subsidies and commitments such as reducing peat use for energy.	1		2. Targets and International Commitments under the Paris Agreement-France	Low addressed	The plan reflects limited progress towards international commitments. France plans to reduce coal use for energy production, but the elimination of fossil fuel subsidies is not comprehensively addressed.	1		2. Targets and International Commitments under the Paris Agreement-Germany	Low addressed	The draft reflects limited progress, with commitments such as phasing out coal by 2038 and lignite by 2030. The plan lacks clear steps or timelines for eliminating fossil fuel subsidies.	1
3. Long-Term Strategy- Bulgaria	Low Addressed	The plan lacks concrete pathways to 2050, relying on projections from a separate strategy.	1		3. Long-Term Strategy- Belgium	Sufficiently Addressed	The plan includes a pathway to 2030 and, for certain variables, to 2050.	3		3. Long-Term Strategy- Croatia	Low Addressed	The plan includes a pathway to 2030 but lacks a pathway to 2050.	1		3. Long-Term Strategy-Cyprus	Low Addressed	The plan includes a pathway to 2030 but lacks a pathway to 2050.	1		3. Long-Term Strategy-Czechia	Low Addressed	The plan lacks a pathway to 2050 and does not align with the national long-term strategy or the European Climate Law.	1		3. Long-Term Strategy-Denmark	Largely addressed	The long-term strategy includes the goal of climate neutrality by 2045, but lacks details on coherence with the EU objectives.	4		3. Long-Term Strategy-Estonia	Partially addressed	The strategy mentions long-term targets but lacks detailed pathways and coherence with the national strategy for 2050.	2		3. Long-Term Strategy-Finland	Partially addressed	Finland's draft NECP does not include a clear pathway to 2050, with projections only extending to 2040. Some updated projections are planned for inclusion in the final NECP.	2		3. Long-Term Strategy-France	Partially addressed	The long-term strategy is mentioned with projections of emission reductions up to 2050, but the current plan does not allow for a full assessment of consistency with the EU’s climate neutrality goal.	2		3. Long-Term Strategy-Germany	Partially addressed	The strategy mentions 2050 projections, but the plan's information is insufficient to fully assess progress towards the EU's climate neutrality objective.	2
4. Ambition under the Effort Sharing Regulation (ESR)- Bulgaria	Low Addressed	The plan lacks projections with additional measures, making it difficult to assess ambition.	1		4. Ambition under the Effort Sharing Regulation (ESR)- Belgium	Low Addressed	The plan sets a more ambitious national target than the ESR target, but lacks projections under additional measures.	2		4. Ambition under the Effort Sharing Regulation (ESR)- Croatia	Sufficiently Addressed	The plan sets a more ambitious national target than the ESR target.	3		4. Ambition under the Effort Sharing Regulation (ESR)-Cyprus	Low Addressed	The plan sets a more ambitious national target than the ESR target, but lacks projections under additional measures.	2		4. Ambition under the Effort Sharing Regulation (ESR)-Czechia	Low Addressed	The plan sets a more ambitious national target than the ESR target, but lacks projections under additional measures.	2		4. Ambition under the Effort Sharing Regulation (ESR)-Denmark	Partially addressed	Existing measures are insufficient to achieve the 50% emission reduction target by 2030, and no additional projections have been provided.	2		4. Ambition under the Effort Sharing Regulation (ESR)-Estonia	Low addressed	Estonia is projected to fall significantly short of its 2030 target under the ESR, with inadequate measures to close the gap.	1		4. Ambition under the Effort Sharing Regulation (ESR-Finland	Low addressed	The draft does not provide sufficient evidence or projections to demonstrate that Finland is on track to meet its 2030 ESR target of -50% GHG emissions compared to 2005.	1		4. Ambition under the Effort Sharing Regulation (ESR)-France	Low addressed	The plan does not fully meet the ambition required by the ESR for 2030. France risks not meeting the target of a 47.5% reduction in emissions compared to 2005 levels.	1		4. Ambition under the Effort Sharing Regulation (ESR)-Germany	Low addressed	The draft NECP does not meet the ESR target of -50% by 2030, projecting only a -34.6% reduction with existing measures. More ambitious actions are needed.	1
5. Ambition of the LULUCF Regulation- Bulgaria	Low Addressed	The plan does not fully reflect the increased ambition of the LULUCF Regulation and lacks a pathway towards its national targets.	1		5. Ambition of the LULUCF Regulation- Belgium	Sufficiently Addressed	The plan reflects the increased ambition of the LULUCF Regulation and includes a pathway towards its national targets.	3		5. Ambition of the LULUCF Regulation- Croatia	Low Addressed	The plan does not reflect the increased ambition of the LULUCF Regulation and lacks a pathway towards its national targets.	1		5. Ambition of the LULUCF Regulation-Cyprus	Low Addressed	The plan does not reflect the increased ambition of the LULUCF Regulation and lacks a pathway towards its national targets.	1		5. Ambition of the LULUCF Regulation-Czechia	Low Addressed	The plan does not reflect the increased ambition of the LULUCF Regulation and lacks a pathway towards its national targets.	1		5. Ambition of the LULUCF Regulation-Denmark	Partially addressed	The plan acknowledges the need for more ambitious actions, but lacks a clear pathway to increase the contribution of the LULUCF sector.	2		5. Ambition of the LULUCF Regulation-Estonia	Low addressed	The plan acknowledges the shortfall in LULUCF targets and lacks a clear pathway to enhance the land sector's contribution to climate targets.	1		5. Ambition of the LULUCF Regulation-Finland	Low addressed	The draft does not fully reflect the increased ambition of the LULUCF Regulation and relies on outdated projections, lacking clear implementation timeframes.	1		5. Ambition of the LULUCF Regulation-France	Low addressed	The plan does not fully reflect the increased ambition required by the LULUCF regulation. France foresees a significant shortfall in net removals compared to the 2030 target.	1		5. Ambition of the LULUCF Regulation-Germany	Partially addressed	The draft includes projections that Germany will achieve -18,000 kt CO2 eq. in 2030, but the plan lacks clear information on compliance with the 2030 target under the LULUCF regulation.	2
6. Measures for LULUCF to Reach the Targets- Bulgaria	Low Addressed	The plan lists policies but lacks details on implementation, impact quantification, and monitoring.	1		6. Measures for LULUCF to Reach the Targets- Belgium	Low Addressed	The plan lists policies but lacks details on implementation, impact quantification, and monitoring.	1		6. Measures for LULUCF to Reach the Targets- Croatia	Low Addressed	The plan lists policies but lacks details on implementation, impact quantification, and monitoring.	1		6. Measures for LULUCF to Reach the Targets-Cyprus	Low Addressed	The plan lists policies but lacks details on implementation, impact quantification, and monitoring.	1		6. Measures for LULUCF to Reach the Targets-Czechia	Low Addressed	The plan lists policies but lacks details on implementation, impact quantification, and monitoring.	1		6. Measures for LULUCF to Reach the Targets-Denmark	Partially addressed	The planned measures are not sufficient to meet the 2030 targets, with a significant reduction gap still present.	2		6. Measures for LULUCF to Reach the Targets-Estonia	Partially addressed	Existing measures are insufficient to meet the 2030 LULUCF targets, with no additional measures projected.	2		6. Measures for LULUCF to Reach the Targets-Finland	Low addressed	While some measures for the agriculture sector are outlined, the plan does not set out a clear pathway to meet the 2030 LULUCF targets.	1		6. Measures for LULUCF to Reach the Targets-France	Low addressed	The measures planned for the land sector are not sufficient to reverse the trend of worsening net CO2 removals until 2050.	1		6. Measures for LULUCF to Reach the Targets-Germany	Low addressed	The plan mentions policies for the LULUCF sector but does not clearly describe or quantify how these will contribute to meeting the targets.	1
7. National Target and Projection for Agriculture- Bulgaria	Partially Addressed	The plan lacks clear pathways and quantifications for agricultural emissions.	2		7. National Target and Projection for Agriculture- Belgium	Low Addressed	The plan lacks clear pathways and quantifications for agricultural emissions.	1		7. National Target and Projection for Agriculture- Croatia	Low Addressed	The plan lacks clear pathways and quantifications for agricultural emissions.	1		7. National Target and Projection for Agriculture-Cyprus	Low Addressed	The plan lacks clear pathways and quantifications for agricultural emissions.	1		7. National Target and Projection for Agriculture-Czechia	Low Addressed	The plan lacks clear pathways and quantifications for agricultural emissions.	1		7. National Target and Projection for Agriculture-Denmark	Partially addressed	Reduction targets for the agricultural sector are indicated, but a clear projection of the impact of the measures to achieve them is missing.	2		7. National Target and Projection for Agriculture-Estonia	Partially addressed	The plan projects an increase in agricultural emissions and lacks specific new measures to mitigate non-CO2 emissions in this sector.	2		7. National Target and Projection for Agriculture-Finland	Partially addressed	The plan mentions efforts to mitigate agricultural methane emissions but lacks detailed measures or quantified projections for non-CO2 emissions.	2		7. National Target and Projection for Agriculture-France	Low addressed	Projections for the agricultural sector show a marginal reduction in greenhouse gas emissions by 2030, but specific measures are not adequately detailed or quantified.	1		7. National Target and Projection for Agriculture-Germany	Low addressed	The draft discusses measures for agriculture, but the reduction in emissions is minimal, and there is no clear pathway to meet the sector's targets.	1
8. Mitigating Non-CO2 Emissions- Bulgaria	Partially Addressed	The plan addresses methane and F-gas emissions but lacks measures for methane from enteric fermentation.	2		8. Mitigating Non-CO2 Emissions- Belgium	Sufficiently Addressed	The plan addresses methane and F-gas emissions, including methane from enteric fermentation.	3		8. Mitigating Non-CO2 Emissions- Croatia	Sufficiently Addressed	The plan addresses methane and F-gas emissions, including methane from enteric fermentation.	3		8. Mitigating Non-CO2 Emissions-Cyprus	Sufficiently Addressed	The plan addresses methane and F-gas emissions, including methane from enteric fermentation.	3		8. Mitigating Non-CO2 Emissions-Czechia	Low Addressed	The plan addresses methane and F-gas emissions, but lacks measures for methane from enteric fermentation and other sources.	1		8. Mitigating Non-CO2 Emissions-Denmark	Sufficiently addressed	Measures to mitigate methane and other non-CO2 emissions are present, but with limited details on the overall impact.	3		8. Mitigating Non-CO2 Emissions-Estonia	Low addressed	The plan pays little attention to non-CO2 emissions mitigation outside of agriculture, lacking projections and detailed measures.	1		8. Mitigating Non-CO2 Emissions-Finland	Low addressed	The draft mentions some measures to reduce non-CO2 emissions but lacks detailed projections, especially concerning N2O and methane from waste management.	1		8. Mitigating Non-CO2 Emissions-France	Low addressed	The plan addresses methane and N2O emissions, but the measures are not sufficiently detailed or quantified. The overall impact on other non-CO2 emissions is not clarified	1		8. Mitigating Non-CO2 Emissions-Germany	Low addressed	The plan covers methane and N2O emissions from agriculture and waste management but lacks detailed projections and quantifications of impacts.	1
9. Policies and Measures for Circular Economy- Bulgaria	Low Addressed	The plan lacks specific policies or measures for promoting a circular economy.	1		9. Policies and Measures for Circular Economy- Belgium	Sufficiently Addressed	The plan includes specific policies and measures for promoting a circular economy.	3		9. Policies and Measures for Circular Economy- Croatia	Sufficiently Addressed	The plan includes specific policies and measures for promoting a circular economy.	3		9. Policies and Measures for Circular Economy-Cyprus	Sufficiently Addressed	The plan includes specific policies and measures for promoting a circular economy.	3		9. Policies and Measures for Circular Economy-Czechia	Sufficiently Addressed	The plan includes specific policies and measures for promoting a circular economy.	3		9. Policies and Measures for Circular Economy-Denmark	Low addressed	Although circular economy is mentioned, there is a lack of clear recognition of practices and measures as tools for decarbonization.	1		9. Policies and Measures for Circular Economy-Estonia	Not addressed	There is no mention of policies or measures specifically aimed at promoting a circular economy within the reviewed sections.	0		9. Policies and Measures for Circular Economy-Finland	Not addressed	The draft does not include specific policies or measures aimed at promoting a circular economy.	0		9. Policies and Measures for Circular Economy-France	Not addressed	The plan does not include specific policies or measures to promote a circular economy.	0		9. Policies and Measures for Circular Economy-Germany	Not addressed	The draft does not include specific policies or measures for promoting a circular economy.	0
10. Policies and Measures for Improved Access to Zero-Emission Mobility- Bulgaria	Largely addressed	The plan includes comprehensive measures for promoting zero-emission mobility.	4		10. Policies and Measures for Improved Access to Zero-Emission Mobility- Belgium	Largely addressed	The plan includes comprehensive measures for promoting zero-emission mobility.	4		10. Policies and Measures for Improved Access to Zero-Emission Mobility- Croatia	Largely addressed	The plan includes comprehensive measures for promoting zero-emission mobility.	4		10. Policies and Measures for Improved Access to Zero-Emission Mobility-Cyprus	Largely addressed	The plan includes comprehensive measures for promoting zero-emission mobility.	4		10. Policies and Measures for Improved Access to Zero-Emission Mobility-Czechia	Largely addressed	The plan includes comprehensive measures for promoting zero-emission mobility.	4		10. Policies and Measures for Improved Access to Zero-Emission Mobility-Denmark	Fully addressed	The plan includes a variety of concrete measures to improve access to zero-emission mobility, with detailed information on specific initiatives.	5		10. Policies and Measures for Improved Access to Zero-Emission Mobility-Estonia	Sufficiently addressed	The plan includes policies to improve access to zero-emission mobility, such as public transport and alternative fuel infrastructure, though details are limited.	3		10. Policies and Measures for Improved Access to Zero-Emission Mobility-Finland	Partially addressed	The draft includes measures to promote biofuels and electrification in the transport sector but lacks detailed targets for 2030.	2		10. Policies and Measures for Improved Access to Zero-Emission Mobility-France	Partially addressed	The plan includes targets for zero-emission vehicle sales by 2030, but lacks details on hydrogen refueling plans and other support measures.	2		10. Policies and Measures for Improved Access to Zero-Emission Mobility-Germany	Sufficiently addressed	The draft includes comprehensive measures for promoting zero-emission mobility, including electric vehicles and charging infrastructure.	3
11. Deployment of Carbon Capture, Use, and Storage (CCUS)- Bulgaria	Partially Addressed	The plan includes information on CO2 capture and storage, but lacks details on specific projects and targets.	2		11. Deployment of Carbon Capture, Use, and Storage (CCUS)- Belgium	Partially Addressed	The plan includes information on CO2 capture and storage, but lacks details on specific projects and targets.	2		11. Deployment of Carbon Capture, Use, and Storage (CCUS)	Partially Addressed	The plan includes information on CO2 capture and storage, but lacks details on specific projects and targets.	2		11. Deployment of Carbon Capture, Use, and Storage (CCUS)-Cyprus	Partially Addressed	The plan includes information on CO2 capture and storage, but lacks details on specific projects and targets.	2		11. Deployment of Carbon Capture, Use, and Storage (CCUS)-Czechia	Partially Addressed	The plan includes information on CO2 capture and storage, but lacks details on specific projects and targets.	2		11. Deployment of Carbon Capture, Use, and Storage (CCUS)-Denmark	Sufficiently addressed	Information on carbon capture and storage is provided, but lacks specific details on the breakdown between ETS and non-ETS sources.	3		11. Deployment of Carbon Capture, Use, and Storage (CCUS)-Estonia	Low addressed	The plan references a study on CCS potential but lacks concrete details on deployment, storage capacity, or CO2 transport plans.	1		11. Deployment of Carbon Capture, Use, and Storage (CCUS)-Finland	Low addressed	The draft mentions the potential for CO2 transport for storage in the North Sea but lacks concrete deployment plans for CCUS.	1		11. Deployment of Carbon Capture, Use, and Storage (CCUS)-France	Partially addressed	The plan foresees the development of CCS by 2027, but lacks detailed planning and a breakdown of ETS and non-ETS sources.	2		11. Deployment of Carbon Capture, Use, and Storage (CCUS)-Germany	Low addressed	The plan mentions CCUS but does not estimate the potential CO2 capture or detail CO2 transport plans. Germany aims to store CO2 in the North Sea via cross-border cooperation.	1
12. Assessment of the Impact of Policies and Measures on GHG Mitigation Targets- Bulgaria	Low Addressed	The plan includes partial assessments but lacks individual impact quantification for all sectors.	2		12. Assessment of the Impact of Policies and Measures on GHG Mitigation Targets- Belgium	Partially Addressed	The plan includes partial assessments but lacks individual impact quantification for all sectors.	2		12. Assessment of the Impact of Policies and Measures on GHG Mitigation Targets- Croatia	Low Addressed	The plan includes partial assessments but lacks individual impact quantification for all sectors.	2		12. Assessment of the Impact of Policies and Measures on GHG Mitigation Targets- Cyprus	Low Addressed	The plan includes partial assessments but lacks individual impact quantification for all sectors.	2		12. Assessment of the Impact of Policies and Measures on GHG Mitigation Targets-Czechia	Low Addressed	The plan includes partial assessments but lacks individual impact quantification for all sectors.	2		12. Assessment of the Impact of Policies and Measures on GHG Mitigation Targets-Denmark	Low addressed	The assessment of the impact of policies on GHG emissions is only partially present, without detailed analysis.	1		12. Assessment of the Impact of Policies and Measures on GHG Mitigation Targets-Estonia	Low addressed	The assessment is brief and lacks detailed analysis of the impact of policies on GHG mitigation, making it insufficient for target achievement.	1		12. Assessment of the Impact of Policies and Measures on GHG Mitigation Targets-Finland	Low addressed	The draft does not assess the expected impacts of policies on GHG mitigation, with many assessments deferred to the final NECP.	1		12. Assessment of the Impact of Policies and Measures on GHG Mitigation Targets-France	Low addressed	The assessment of the impact of policies on GHG emissions is included but is not sufficient to ensure the achievement of climate goals	1		12. Assessment of the Impact of Policies and Measures on GHG Mitigation Targets-Germany	Low addressed	The assessment is qualitative and based on existing measures, lacking sufficient detail to ensure GHG mitigation targets will be met.	1
13. Adaptation Goals and Targets - Bulgaria	Low Addressed	The plan lacks adaptation goals and does not analyze vulnerabilities.	1		13. Adaptation Goals and Targets - Belgium	Low Addressed	The plan acknowledges adaptation needs but lacks specific goals and measures.	1		13. Adaptation Goals and Targets - Croatia	Low Addressed	The plan acknowledges adaptation needs but lacks specific goals and measures.	1		13. Adaptation Goals and Targets - Cyprus	Low Addressed	The plan acknowledges adaptation needs but lacks specific goals and measures.	1		13. Adaptation Goals and Targets- Czechia	Low Addressed	The plan acknowledges adaptation needs but lacks specific goals and measures.	1		13. Adaptation Goals and Targets -Denmark	Not addressed	Clear goals or targets for climate change adaptation are not specified, with limited analysis of vulnerabilities.	0		13. Adaptation Goals and Targets - Estonia	Low addressed	The plan identifies some climate vulnerabilities but lacks specific measures or detailed goals related to adaptation in the energy sector.	1		13. Adaptation Goals and Targets- Finland	Low addressed	The draft mentions vulnerabilities and some measures for the energy sector but lacks specific adaptation goals or detailed measures.	1		13. Adaptation Goals and Targets-France	Low addressed	The plan identifies some climate vulnerabilities, but lacks specific targets and detailed measures for adaptation.	1		13. Adaptation Goals and Targets-Germany	Low addressed	The plan mentions climate risks and adaptation but lacks specific goals and measures for adaptation, particularly regarding land carbon sinks.	1
14. Nature-Based Solutions and Resilience - Bulgaria	Low Addressed	The plan mentions nature-based solutions but lacks details on planned actions or investments.	1		14. Nature-Based Solutions and Resilience - Belgium	Sufficiently Addressed	The plan includes measures for nature-based solutions and resilience.	3		14. Nature-Based Solutions and Resilience - Croatia	Sufficiently Addressed	The plan includes measures for nature-based solutions and resilience.	3		14. Nature-Based Solutions and Resilience- Cyprus	Sufficiently Addressed	The plan includes measures for nature-based solutions and resilience.	3		14. Nature-Based Solutions and Resilience- Czechia	Sufficiently Addressed	The plan includes measures for nature-based solutions and resilience.	3		14. Nature-Based Solutions and Resilience-Denmark	Partially addressed	Some nature-based measures are mentioned, but with insufficient details on their contribution to climate adaptation.	2		14. Nature-Based Solutions and Resilience- Estonia	Low addressed	Nature-based solutions are minimally mentioned, with no clear action plan or detailed measures for resilience building.	1		14. Nature-Based Solutions and Resilience- Finland	Low addressed	The draft does not include information on nature-based solutions or biodiversity investments.	1		14. Nature-Based Solutions and Resilience-France	Low addressed	Nature-based solutions are mentioned, but there is no clear or detailed action plan for resilience	1		14. Nature-Based Solutions and Resilience-Germany	Low addressed	The draft refers to nature-based solutions but does not quantify their impact or detail specific resilience measures.	1
15. Renewable Energy Compatibility with LULUCF Regulation -Bulgaria	Not Addressed	The plan lacks a comprehensive assessment of the impact of renewable energy targets on LULUCF.	0		15. Renewable Energy Compatibility with LULUCF Regulation - Belgium	Not Addressed	The plan lacks a comprehensive assessment of the impact of renewable energy targets on LULUCF.	0		15. Renewable Energy Compatibility with LULUCF Regulation - Croatia	Not Addressed	The plan lacks a comprehensive assessment of the impact of renewable energy targets on LULUCF.	0		15. Renewable Energy Compatibility with LULUCF Regulation- Cyprus	Not Addressed	The plan lacks a comprehensive assessment of the impact of renewable energy targets on LULUCF.	0		15. Renewable Energy Compatibility with LULUCF Regulation- Czechia	Not Addressed	The plan lacks a comprehensive assessment of the impact of renewable energy targets on LULUCF.	0		15. Renewable Energy Compatibility with LULUCF Regulation-Denmark	Low addressed	Renewable energy is mentioned, but there is a lack of detailed information on compatibility with the LULUCF regulation.	1		15. Renewable Energy Compatibility with LULUCF Regulation- Estonia	Low addressed	The plan lacks an assessment of the compatibility of renewable energy targets with LULUCF regulations and sustainability criteria.	1		15. Renewable Energy Compatibility with LULUCF Regulation- Finland	Low addressed	The draft does not assess the compatibility of renewable energy targets with LULUCF regulations and sustainability criteria.	1		15. Renewable Energy Compatibility with LULUCF Regulation-France	Low addressed	The plan does not include an assessment of the impact of renewable energy on LULUCF removals and compatibility with sustainability criteria.	1		15. Renewable Energy Compatibility with LULUCF Regulation-Germany	Low addressed	The plan lacks a comprehensive assessment of the impact of renewable energy targets on LULUCF, particularly concerning the sustainability criteria.	1
Bulgaria	Evaluation	Description	Quantitative Scale		Belgium	Evaluation	Description	Quantitative Scale		Croatia	Evaluation	Description	Quantitative Scale		Cyprus	Evaluation	Description	Quantitative Scale		Czechia	Evaluation	Description	Quantitative Scale		Denmark	Evaluation	Description	Quantitative Scale		Estonia	Evaluation	Description	Quantitative Scale		finland	Evaluation	Description	Quantitative Scale		France	Evaluation	Description	Quantitative Scale		Germany	Evaluation	Description	Quantitative Scale
[truncated: 68 more columns]

## Sheet: Overall scores
		Target and committments to net zero society			Target and Ambition 2030		Measures focused on Land Use and Agriculture			Other measure			Analytical basis		Analytical basis	Target and committments to net zero society+Target and Ambition 2030
	Member states	commitment to achieve climate neutrality by 2050	targets and international commitments under the Paris Agreement	Long Term Strategy	ambition under ESR (MSs obligation for the ESR 2030)	ambition of the LULUCF Regulation (MS obligation by 2030)	measures for LULUCF reaches the targets	national target and projection for agriculture	mitigating non co2 emissions	policies and measures for circular economy	policies and measures for improved access to zero mobility	deployment of Carbon Capture, Use and Storage - CCUS	assessment of the impact of policies and measures on the achievement of the GHG mitigation targets with analytical basis	Member states	assessment of the impact of policies and measures on the achievement of the GHG mitigation targets (analytical basis)
	Austria	4	3	4	2	4	2	2	2	2	4	2	2	Austria	2	17			fully	5	fully addressed	65	80
	Belgium	5	2	3	2	3	1	1	3	3	4	2	2	Belgium	2	15			largely	4	largely addresses	49	64
	Bulgaria	5	2	1	1	1	1	2	2	1	4	2	2	Bulgaria	2	10			sufficiently	3	sufficiently addressed	33	48
	Croatia	2	2	1	3	1	1	1	3	3	4	2	2	Croatia	2	9			partially	2	partially addressed	17	32
	Cyprus	0	2	1	2	1	1	1	3	3	4	2	2	Cyprus	2	6			low	1	low addressed	9	16
	Czechia	0	2	1	2	1	1	1	1	3	4	2	2	Czechia	2	6			not addressed (N/A)	0	not addressed	0	8
	Denmark	4	2	4	2	2	2	2	3	1	5	3	1	Denmark	1	14
	Estonia	2	1	2	1	1	2	2	1	0	3	1	1	Estonia	1	7
	Finland	2	1	2	1	1	1	2	1	0	2	1	1	Finland	1	7
	France	2	1	2	1	1	1	1	1	0	2	2	1	France	1	7
	Germany	2	1	2	1	2	1	1	1	0	3	1	1	Germany	1	8
	Greece	5	4	5	3	3	1	1	3	0	5	5	3	Greece	3	20
	Hungary	2	1	3	3	1	1	1	0	3	2	1	2	Hungary	2	10
	Ireland	2	2	2	1	2	1	1	0	3	1	1	2	Ireland	2	9
	Italy	3	2	3	1	1	1	1	3	3	3	2	2	Italy	2	10
	Latvia	2	1	2	1	1	1	0	1	1	1	0	0	Latvia	0	7
	Lithuania	2	4	3	3	2	1	3	3	2	3	1	3	Lithuania	3	14
	Luxembourg	5	2	3	4	2	3	3	2	1	3	1	3	Luxembourg	3	16
	Malta	2	2	1	1	1	0	1	1	0	4	1	2	Malta	2	7
	Netherlands	5	2	3	2	3	2	2	2	3	4	4	2	Netherlands	2	15
	Poland	0	2	0	1	1	2	1	1	1	2	1	3	Poland	3	4
	Portugal	5	2	3	4	4	2	1	2	4	4	1	2	Portugal	2	18
	Romania	2	2	0	1	2	1	2	1	0	3	1	1	Romania	1	7
	Slovakia	2	1	3	1	2	2	1	2	2	2	2	3	Slovakia	3	9
	Slovenia	3	2	3	3	2	1	0	1	2	1	0	2	Slovenia	2	13
	Spain	3	3	3	2	2	1	2	3	3	0	0	2	Spain	2	13
	Sweden	5	2	3	2	1	1	1	1	3	2	2	1	Sweden	1	13
		13. Adaptation Goals and Targets	14. Nature-Based Solutions and Resilience	15. Renewable Energy Compatibility with LULUCF Regulation							15. Renewable Energy Compatibility with LULUCF Regulation			13. Adaptation Goals and Targets	14. Nature-Based Solutions and Resilience		tot
	Member states									Member states			Sweden	2	1		3
	Austria	0	0	0						Denmark	1		Austria	4	4		8
	Belgium	1	3	0						Estonia	1		Spain	3	3		6
	Bulgaria	1	1	0						Finland	1		Luxembourg	3	3		6
	Croatia	1	3	0						France	1		Portugal	3	2		5
	Cyprus	1	3	0						Germany	1		Netherlands	2	3		5
	Czechia	1	3	0						Greece	1		Lithuania	2	3		5
	Denmark	0	2	1						Austria	1		Italy	2	2		4
	Estonia	1	1	1						Belgium	0		Greece	3	1		4
	Finland	1	1	1						Bulgaria	0		Czechia	1	3		4
	France	1	1	1						Croatia	0		Cyprus	1	3		4
	Germany	1	1	1						Cyprus	0		Croatia	1	3		4
	Greece	3	1	1						Czechia	0		Belgium	1	3		4
	Hungary	2	1	0						Hungary	0		Slovenia	2	1		3
	Ireland	2	1	0						Ireland	0		Slovakia	2	1		3
	Italy	2	2	0						Italy	0		Romania	2	1		3
	Latvia	0	0	0						Latvia	0		Ireland	2	1		3
	Lithuania	2	3	0						Lithuania	0		Hungary	2	1		3
	Luxembourg	3	3	0						Luxembourg	0		Germany	1	1		2
	Malta	0	1	0						Malta	0		France	1	1		2
	Netherlands	2	3	0						Netherlands	0		Finland	1	1		2
	Poland	0	1	0						Poland	0		Estonia	1	1		2
	Portugal	3	2	0						Portugal	0		Denmark	0	2		2
	Romania	2	1	0						Romania	0		Bulgaria	1	1		2
	Slovakia	2	1	0						Slovakia	0		Poland	0	1		1
	Slovenia	2	1	0						Slovenia	0		Malta	0	1		1
	Spain	3	3	0						Spain	0		Latvia	0	0		0
	Sweden	2	1	0						Sweden	0

## Sheet: Target and commitment to net ze
		Target and committments to net zero society
	Member states	Commitment to achieve climate neutrality by 2050	Targets and international commitments under the Paris Agreement	Long Term Strategy	tot
	Greece	5	4	5	14
	Austria	4	3	4	11
	Denmark	4	2	4	10
	Luxembourg	5	2	3	10
	Netherlands	5	2	3	10
	Portugal	5	2	3	10
	Sweden	5	2	3	10
	Belgium	5	2	3	10
	Lithuania	2	4	3	9
	Spain	3	3	3	9
	Bulgaria	5	2	1	8
	Slovenia	3	2	3	8
	Italy	3	2	3	8
	Slovakia	2	1	3	6
	Hungary	2	1	3	6
	Ireland	2	2	2	6
	Croatia	2	2	1	5
	Estonia	2	1	2	5
	Finland	2	1	2	5
	France	2	1	2	5
	Germany	2	1	2	5
	Latvia	2	1	2	5
	Malta	2	2	1	5
	Romania	2	2	0	4
	Cyprus	0	2	1	3
	Czechia	0	2	1	3
	Poland	0	2	0	2

## Sheet: ambition 2030
		Target and Ambition 2030
	Member states	Ambition under obligation to ESR 2030 targets	Ambition to the LULUCF Regulation obligations by 2030	tot
	Portugal	4	4	8
	Greece	3	3	6
	Luxembourg	4	2	6
	Austria	2	4	6
	Lithuania	3	2	5
	Netherlands	2	3	5
	Slovenia	3	2	5
	Belgium	2	3	5
	Hungary	3	1	4
	Croatia	3	1	4
	Denmark	2	2	4
	Spain	2	2	4
	Cyprus	2	1	3
	Czechia	2	1	3
	Germany	1	2	3
	Romania	1	2	3
	Slovakia	1	2	3
	Sweden	2	1	3
	Ireland	1	2	3
	Bulgaria	1	1	2
	Estonia	1	1	2
	Finland	1	1	2
	France	1	1	2
	Italy	1	1	2
	Latvia	1	1	2
	Malta	1	1	2
	Poland	1	1	2

## Sheet: Measure LULUCF
	Member states	Measures for LULUCF reaches the targets	National target and projection for agriculture	Mitigating non co2 emissions	tot
	Luxembourg	3	3	2	8
	Denmark	2	2	3	7
	Lithuania	1	3	3	7
	Netherlands	2	2	2	6
	Spain	1	2	3	6
	Austria	2	2	2	6
	Cyprus	1	1	3	5
	Croatia	1	1	3	5
	Estonia	2	2	1	5
	Portugal	2	1	2	5
	Slovakia	2	1	2	5
	Belgium	1	1	3	5
	Bulgaria	1	2	2	5
	Italy	1	1	3	5
	Greece	1	1	3	5
	Finland	1	2	1	4
	Poland	2	1	1	4
	Romania	1	2	1	4
	Czechia	1	1	1	3
	France	1	1	1	3
	Germany	1	1	1	3
	Sweden	1	1	1	3
	Hungary	1	1	0	2
	Ireland	1	1	0	2
	Latvia	1	0	1	2
	Malta	0	1	1	2
	Slovenia	1	0	1	2

## Sheet: Other measures
	Member states	Policies and measures for circular economy	Policies and measures for improved access to zero mobility	Deployment of Carbon Capture, Use and Storage	tot
	Netherlands	3	4	4	11
	Greece	0	5	5	10
	Czechia	3	4	2	9
	Denmark	1	5	3	9
	Portugal	4	4	1	9
	Cyprus	3	4	2	9
	Belgium	3	4	2	9
	Croatia	3	4	2	9
	Italy	3	3	2	8
	Austria	2	4	2	8
	Bulgaria	1	4	2	7
	Sweden	3	2	2	7
	Lithuania	2	3	1	6
	Slovakia	2	2	2	6
	Hungary	3	2	1	6
	Ireland	3	1	1	5
	Luxembourg	1	3	1	5
	Malta	0	4	1	5
	Estonia	0	3	1	4
	France	0	2	2	4
	Germany	0	3	1	4
	Poland	1	2	1	4
	Romania	0	3	1	4
	Finland	0	2	1	3
	Slovenia	2	1	0	3
	Spain	3	0	0	3
	Latvia	1	1	0	2

## Sheet: Analytical basis
	Member states	assessment of the impact of policies and measures on the achievement of the GHG mitigation targets (analytical basis)
	Lithuania	3
	Luxembourg	3
	Poland	3
	Slovakia	3
	Greece	3
	Czechia	2
	Italy	2
	Croatia	2
	Cyprus	2
	Hungary	2
	Malta	2
	Netherlands	2
	Portugal	2
	Slovenia	2
	Spain	2
	Belgium	2
	Bulgaria	2
	Ireland	2
	Austria	2
	Denmark	1
	Estonia	1
	Finland	1
	France	1
	Germany	1
	Romania	1
	Sweden	1
	Latvia	0
